# Supplementary material for: Tumor-infiltrating CD8+ lymphocytes predict different clinical outcomes in organ- and non-organ-confined urothelial carcinoma of the bladder following radical cystectomy
Source: PeerJ. 2017 Oct 13;5:e3921. doi: 10.7717/peerj.3921 (PMC5642242; doi:10.7717/peerj.3921)
Supplement: Data S1 [file peerj-05-3921-s001.xlsx]

## Sheet: 51 non-confined TCC 
CD8	Sex	Age	Nuclear grade	pTstage	pNstage	Neochemotherapy	chemotherapy	OS	Follow up
1	1	2	1	3	1	0	0	0	48.3
1	1	2	1	3	0	0	0	1	108.3
0	1	2	1	3	0	0	0	0	10.4
1	1	2	1	3	0	0	1	0	52.5
1	1	2	1	3	0	0	0	1	39.7
1	2	2	1	3	1	0	0	1	12.7
1	1	2	1	3	0	0	0	0	27.2
1	1	1	1	3	1	0	0	1	104.8
0	1	1	1	3	0	0	1	1	129.6
1	2	2	1	3	0	0	0	1	25.9
1	1	1	1	3	0	0	0	1	35.3
1	1	2	1	3	0	0	0	0	78.5
0	1	2	0	3	0	0	0	0	89.3
0	1	1	1	4	0	0	0	0	48.6
0	1	2	1	4	0	1	0	1	24.1
1	1	2	1	4	0	0	0	0	33.8
1	1	1	1	4	0	0	0	1	83.9
1	1	2	1	4	0	0	0	1	95.5
1	1	1	1	3	1	0	0	0	11.8
1	1	2	1	3	0	0	0	0	38.4
0	1	1	1	3	0	0	0	0	10.6
1	1	1	1	3	0	0	0	1	47
0	1	2	1	3	1	0	1	0	8
1	1	1	1	4	1	0	1	0	17.9
1	1	2	1	3	0	0	1	1	78.4
0	1	2	1	3	0	0	0	1	1
0	1	2	0	4	0	0	0	0	10.2
0	1	1	1	4	0	1	0	0	0.2
1	1	1	1	3	1	0	0	1	13.2
1	1	1	1	4	0	0	0	1	53.7
1	1	2	1	3	1	0	1	0	14.5
1	1	2	1	4	1	0	0	1	32.7
0	1	2	1	3	1	1	0	0	30.5
0	1	2	1	3	0	0	1	1	43.6
1	1	1	0	3	0	1	1	1	32.5
1	1	2	1	3	0	1	1	1	14.5
0	1	2	1	4	0	0	0	0	26.3
1	1	2	1	4	0	0	1	1	39.6
1	1	2	1	3	1	1	0	0	13.4
1	1	2	1	4	0	0	0	0	10.2
1	1	1	1	3	0	1	1	1	31.3
0	1	2	1	3	0	0	0	0	18.5
1	2	1	0	4	0	0	1	1	37.8
1	1	2	1	3	1	0	1	1	32
1	2	2	1	3	1	0	1	1	26.5
1	1	2	1	3	0	0	0	0	1.5
0	1	1	1	4	1	0	0	1	31
1	1	1	1	3	0	0	1	1	20.6
1	1	1	1	3	1	1	1	1	28.2
0	1	2	1	4	1	1	1	1	16.4
1	1	2	0	4	0	0	0	1	28.5

## Sheet:  75 -confined TCC
CD8	Sex	Age	Nuclear grade	pTstage	Neochemotherapy	chemotherapy	OS	Follow up
0	1	1	0	2	0	0	1	139.7
1	1	2	1	2	0	1	0	31.4
1	1	1	0	2	0	0	0	83
0	1	1	0	1	0	0	0	78.2
0	1	1	0	2	0	0	1	136
1	1	2	1	2	0	0	0	12.1
1	1	1	0	2	0	0	1	123
1	1	2	1	1	1	0	1	13.5
1	1	2	1	2	0	1	0	77.5
1	1	1	1	2	0	0	1	117.1
1	1	1	0	2	0	0	1	113.2
0	1	2	0	2	1	0	0	18.5
0	1	2	0	2	0	0	1	108.6
0	1	1	0	2	0	0	1	109.6
1	1	2	1	2	0	0	0	51.8
1	1	2	1	1	0	0	1	112.7
1	2	1	1	2	0	0	0	21.2
0	2	1	1	2	0	0	1	108.9
1	2	1	1	2	0	0	0	29
1	1	1	1	1	0	1	0	25.4
1	1	1	1	2	0	0	1	103.9
0	1	1	1	2	1	0	1	92.8
1	1	2	1	2	0	0	1	41.6
1	2	2	1	2	0	0	1	98.8
1	1	2	1	2	0	0	1	104.1
0	2	1	1	2	0	0	1	69.3
1	1	1	1	2	0	0	1	17.6
1	1	2	1	2	0	0	0	4.9
1	1	2	0	1	0	0	1	43.8
1	2	1	1	2	0	0	1	75.9
1	1	2	1	1	0	0	0	16.9
0	1	1	1	2	0	1	1	37.1
0	1	2	1	2	0	0	1	86.4
1	1	1	1	2	1	0	1	91.8
1	1	2	1	2	0	0	1	86.9
0	1	2	1	2	0	0	1	85
1	1	2	1	2	0	0	0	30.9
1	2	2	0	1	0	0	1	46.6
1	1	2	1	1	0	0	1	15.2
1	1	2	1	1	0	0	0	7.3
0	1	1	0	1	0	0	1	70.4
1	1	1	1	2	0	0	1	85.8
1	1	2	1	1	0	0	1	57
1	1	1	0	1	0	0	1	79.6
0	1	1	0	2	0	0	1	76.8
1	1	1	1	1	0	0	1	78.1
1	1	1	0	2	0	0	1	3.9
0	1	2	1	2	0	1	1	80.5
1	1	2	1	1	0	0	1	72.3
1	1	2	0	1	0	0	1	79.6
0	1	1	1	1	0	1	1	73.8
1	1	2	1	2	0	0	1	66.8
1	1	1	1	2	0	0	1	72.3
1	1	2	0	1	0	0	0	58.3
0	1	2	1	2	0	0	1	0.3
0	1	1	1	2	1	0	1	0.4
1	1	1	0	1	0	0	1	52.3
1	1	1	0	1	0	0	1	54.7
0	2	2	0	1	0	0	1	42.6
1	1	2	1	1	0	0	0	4.1
1	1	1	0	1	0	0	0	8.5
1	1	2	1	1	0	0	0	25.3
1	1	2	0	1	0	0	1	43.7
1	2	2	1	2	0	1	1	3.7
1	2	1	1	1	0	0	1	39.3
1	1	2	0	2	0	1	1	4.1
0	1	2	0	2	0	0	1	44
1	1	2	1	1	0	0	1	25.5
1	1	1	1	2	0	1	1	24.9
1	1	2	1	1	0	0	1	24.8
1	2	1	1	1	0	0	1	36.7
1	1	2	0	1	0	0	1	29.9
1	1	2	0	1	0	0	1	35.9
1	1	1	1	2	0	0	1	21.9
1	1	1	1	1	0	1	0	14.7
